# Supplementary material for: DANCR Mediates the Rescuing Effects of Sesamin on Postmenopausal Osteoporosis Treatment via Orchestrating Osteogenesis and Osteoclastogenesis
Source: Nutrients. 2021 Dec 13;13(12):4455. doi: 10.3390/nu13124455 (PMC8704418; doi:10.3390/nu13124455)
Supplement: Supplementary file 1 [file nutrients-13-04455-s001.zip]

Archive with 1 entries (1 files):
- nutrients-1499461-supplementary.pdf
